# Supplementary material for: The prevalence of self-reported anxiety, depression, and associated factors among Hanoi Medical University’s students during the first wave of COVID-19 pandemic
Source: PLoS One. 2022 Aug 12;17(8):e0269740. doi: 10.1371/journal.pone.0269740 (PMC9374228; doi:10.1371/journal.pone.0269740)
Supplement: S1 File — (XLSX) [file pone.0269740.s004.xlsx]

## Sheet: Table S4 Anxiety
Anxiety disorder
	Logistic regression		Poisson regression
	OR	95% C.I.	PR	95% C.I.
Academic majors
Doctor of General Medicine	REF		REF
Doctor of Preventive Medicine	1.03	0.608 - 1.75	1.03	0.639 - 1.66
Nurse	0.583	0.293 - 1.16	0.621	0.327 - 1.18
Having clinical experience
No	REF		REF
Yes	0.881	0.581 - 1.34	0.889	0.605 - 1.31
Gender
Female	REF		REF
Male	2.18	1.42 - 3.34	1.99	1.35 - 2.92
Having difficulty in paying for healthcare services
No	REF		REF
Yes	2.23	1.47 - 3.39	2.05	1.39 - 3.01
COVID-19 symptoms
Has no symptoms	REF		REF
Has only atypical symptoms	1.15	0.672 - 1.95	1.13	0.718 - 1.78
Has at least one typical symptom	1.71	0.727 - 4.01	1.6	0.759 - 3.37
Having chronic diseases
No	REF		REF
Yes	1.2	0.586 - 2.47	1.17	0.647 - 2.13
Fear of COVID-19 Scale
Q1	REF		REF
Q2	1.15	0.56 - 2.34	1.14	0.578 - 2.23
Q3	2.54	1.42 - 4.56	2.36	1.38 - 4.02
Q4	5.86	3 - 11.5	4.75	2.65 - 8.49
Observations	1583		1583

## Sheet: Table S5 Depression
Depression
	Logistic regression		Poisson regression
	OR	95% C.I.	PR	95% C.I.
Academic majors
Doctor of General Medicine	REF		REF
Doctor of Preventive Medicine	0.81	0.545 - 1.21	0.84	0.601 - 1.18
Nurse	0.723	0.461 - 1.13	0.77	0.531 - 1.12
Having clinical experience
No	REF		REF
Yes	1.21	0.883 - 1.66	1.17	0.892 - 1.53
Gender
Female	REF		REF
Male	1.26	0.922 - 1.73	1.21	0.935 - 1.57
Having difficulty in paying for healthcare services
No	REF		REF
Yes	1.98	1.47 - 2.68	1.78	1.37 - 2.3
COVID-19 symptoms
Has no symptoms	REF		REF
Has only atypical symptoms	1.4	0.963 - 2.04	1.31	0.969 - 1.78
Has at least one typical symptom	1.69	0.877 - 3.27	1.51	0.9 - 2.53
Having chronic diseases
No	REF		REF
Yes	1.5	0.914 - 2.46	1.37	0.931 - 2.02
Fear of COVID-19 Scale
Q1	REF		REF
Q2	0.949	0.606 - 1.49	0.956	0.645 - 1.42
Q3	1.51	1.03 - 2.2	1.41	1.02 - 1.95
Q4	2.74	1.69 - 4.45	2.23	1.51 - 3.29
Observations	1583		1583

## Sheet: Table S6 Worsen mental health
Worsen mental health
	Logistic regression		Poisson regression
	OR	95% C.I.	PR	95% C.I.
Academic majors
Doctor of General Medicine	REF		REF
Doctor of Preventive Medicine	1.11	0.672 - 1.84	1.1	0.694 - 1.74
Nurse	0.957	0.521 - 1.76	0.961	0.55 - 1.68
Having clinical experience
No	REF		REF
Yes	1.93	1.2 - 3.1	1.83	1.17 - 2.88
Gender
Female	REF		REF
Male	1.17	0.756 - 1.81	1.15	0.774 - 1.71
Having difficulty in paying for healthcare services
No	REF		REF
Yes	1.09	0.726 - 1.62	1.08	0.747 - 1.55
COVID-19 symptoms
Has no symptoms	REF		REF
Has only atypical symptoms	2.12	1.33 - 3.38	1.96	1.31 - 2.94
Has at least one typical symptom	1.53	0.625 - 3.75	1.48	0.673 - 3.24
Having chronic diseases
No	REF		REF
Yes	1.99	1.1 - 3.59	1.83	1.12 - 2.99
Fear of COVID-19 Scale
Q1	REF		REF
Q2	1.69	0.966 - 2.97	1.62	0.965 - 2.72
Q3	1.31	0.764 - 2.26	1.28	0.777 - 2.12
Q4	1.94	0.959 - 3.92	1.83	0.961 - 3.47
Observations	1583		1583
